# Supplementary material for: Economic evidence related to the use of community assets in the management of frailty: a systematic review
Source: Front Public Health. 2026 Jul 9;14:1874340. doi: 10.3389/fpubh.2026.1874340 (PMC13394003; doi:10.3389/fpubh.2026.1874340)
Supplement: Supplementary file 1 [file Data_Sheet_1.CSV]

Covidence #	Study ID	Title	Reviewer Name	DOI	Authors	Country	Year of publication	Journal	Research Methodology	Data source	Aim of study	Population characteristics	Prefrailty and/or frailty definition	Frailty diagnosis method	Sample size	Duration	Description of the intervention	Intervention type of asset	Frequency of the Intervention	Intensity of the intervention	Period of data collection	Who led the intervention?	Comparator	Study design	Economic evaluation type	Perspective of analysis	Discount rates (costs/outcomes)	Currency	Price year of cost	Cost components included	Outcome measures	Modeling type (if applicable)	Costs	Physical health outcomes	Mental and wellbeing health outcomes	Incremental cost-effectiveness (if applicable)	What's the social value reported (FOR Social return on investment ONLY)	Other economic results	Key finding	Summary or conclusion	Strengths	Limitations	Funding source	Conflict of Interest
5014	Adams 2018	Feasibility of trial procedures for a randomised controlled trial of a community based group exercise intervention for falls prevention for visually impaired older people: the VIOLET study	Consensus	doi.org/10.1186/s12877-018-0998-6	Adams	The UK	2018	BMC Geriatrics	Quantitative research	Patient indicated	To adapt the existing Falls Management Exercise (FaME) programme for VIOP, delivered in the community, and to investigate the feasibility of conducting a definitive randomised controlled trial (RCT) of this adapted intervention	Visually impaired older people	Prefrailty not defined in this paper. Fear of falling (FoF), an umbrella term for the psycho- social consequences of falls, is common and a significant predictor of a future fall alongside a cycle of restricting daily activity and mobility with loss of confidence, reduced social participation, increased frailty and reduced quality of life	Not defined in this paper.	68 people were asked if they would be willing to be randomised and 66 agreed but only 64 included. After randomisation, 33 were allocated to the intervention arm, and 31 to usual activities	24 weeks	A one hour exercise programme ran weekly over 12 weeks at the study sites, delivered by third sector (voluntary and community) organisations. Participants were advised to exercise at home for an additional two hours over the week. Those randomised to the usual activities group received no intervention.	Physical activity program	Exercises were designed to be completed in 10 to 20 min blocks, becoming more challenging and graduating into longer periods. Thus the intervention comprised up to 36 h over the 12 week period	Once a week	Recruitment to the trial took place between June and November 2015 Any serious adverse events were recorded until a participant reached their 24-week follow-up visits	The intervention was delivered by Postural Stability Instructors (PSIs) from third-sector (voluntary and community) organisations at the two study sites (Newcastle and Glasgow).	Other: Those participants who were randomised to the usual activities group received no intervention and continued with their usual activities. They were offered an equivalent exercise programme after the 24-week follow-up data collection at both sites	Randomised controlled trial	Cost Consequence	Healthcare (e.g. HSE)	No discounting done.	GBP	2015-16 prices	Instructor costs (Postural Stability Instructors delivering the adapted FaME programme) Venue hire Equipment costs (exercise mats, resistance bands, etc.) Instructor training costs Administrative and coordination costs Participant travel expenses	Health-related measures (like fear of falling, balance, physical activity, and EQ-5D) were secondary outcomes, collected to inform a future definitive trial. In addition to, FES-I WSAS FRAT phone-FITT Q-5D-5 L utilities ICECAP-O capability score	No modelling used.	The average total cost of the intervention per patient across both sites was £310 The capability score in the intervention arm was slightly higher compared to the usual activities arm at baseline. At 12 weeks, capability was slightly higher with both groups having on average 80% capability.	Frailty was not measured.	EQ-5D was collected as part of the quality-of-life assessment, but the study reports little or no evidence of differences between trial arms for quality-of-life outcomes at follow-up.	NR	Not an SROI study.	NR	Intervention group (adapted FaME programme): Approximately £583 per participant (including instructor time, venue hire, equipment, training, and administration). Control group (usual activities): Approximately £0 direct cost, as participants received no structured intervention (only usual care).	It was possible to adapt successfully an existing, widely used exercise intervention for falls prevention (FaME) for people with visual impairment. Adherence to the intervention was high with very low attrition rates	Not explicitly stated by the authors.	Sample recruited typically exhibited low to moderate falls risk and rela tively low fear of falling. Recruitment proved difficult and we did not recruit the originally planned sample of 80 participants potential bias by having the weekly telephone call, which may have acted like an intervention in itself. only recruited English speaking participants	This project was funded by the Public Health Research Programme of the National Institute for Health Research, (NIHR) United Kingdom. Health Promotion Interventions for People with Impairments Programme (project Number: 12/81/07).	Dawn Skelton (DS) is a Director of Later Life Training Ltd., a company that runs as a not for profit organisation, delivering FaME (PSI) training to health and fitness professionals across the UK
5079	Alhambra-BorrÃs 2019	Effectiveness and Estimation of Cost-Effectiveness of a Group-Based Multicomponent Physical Exercise Programme on Risk of Falling and Frailty in Community-Dwelling Older Adults	Consensus	doi: 10.3390/ijerph16122086	Alhambra-BorrÃs	Spain	2019	International Journal of Environmental Research and Public Health	Mixed-method research	Patient reported	Aimed at reducing the risk of falling and frailty in community-dwelling older adults.	Assessed by general practitioners from both healthcare centres participating in the study. From February 2015 to July 2015 a total of 500 participants from two healthcare centres in the city of Valencia were invited to participate in the study. Each of these healthcare also tested age gender Body composition ( Weight, BMI, Body fat, lean body mass, body water) SPPB (physical performance) total Ba…	frailty is a dynamic state affecting an individual who experiences losses in one or more domains of human functioning (physical, psychological, social) that are caused by the influence of a range of variables and which increases the risk of adverse outcomes"	Tilburg Frailty Index (TFI)	Intervention group: 74 participants Comparison group: 108 participants So, the total sample size was 182 participants (74 + 108).	5 months + 9 months	Physical exercise programme The physical exercise programme was a multicomponent intervention including both balance and strength training, which have showed to be the most effective kind of training in preventing falls and frailty A total of 60 exercises conformed the programme, from which 34 exercises were based on the OTAGO programme All intervention sessions were conducted in a community cent…	Physical activity program	Twice per week	About 60 minutes per session.	From February 2015 to July 2015	Physiotherapist	Usual care	Quasi-experimental study	Cost-Effectiveness Analysis	Healthcare (e.g. HSE)	The discount factor rate applied to this study was 3.5% for both cost and outcome.	Euros	2018	Personnel costs Facility costs Equipment costs Administrative costs Training costs Miscellaneous costs	Frailty status (using Fried Frailty Phenotype: robust, pre-frail, frail) Physical function measures, including: Grip strength Walking speed Balance performance Physical activity level Quality of life in addition to Groningen Activity Restrictions Scale (GARS) Efficacy Scale-International (FES-I)	NR	Total program cost: Approximately €7,800 for the entire intervention period. Cost per participant: Around €105 (based on the final sample size in the intervention group). Largest cost component: Personnel costs (exercise instructors and program coordination), which accounted for the majority of expenses. Other components like facility use and equipment contributed smaller proportions. Healthcare …	The main frailty-related outcomes were: Reduction in frailty prevalence: The intervention group showed a significant decrease in the proportion of frail participants, with many moving to pre-frail or robust status after the program. The control group had little or no improvement. Improvement in frailty score: Average frailty scores (based on Fried criteria) improved more in the intervention group…	SF-12 Mental Health - 2% also SF-12 was converted to EQ-5D.	The ICER was in the lower-right quadrant (Figure 4). This position of the ICER indicated that the physical exercise programme was cost-effective in comparison to the usual care alternative.	Not applicable.	The cost-effectiveness analyses showed that the intervention was cost-saving and more effective than usual care scenario. A novel group-based multicomponent physical exercise programme showed to be more effective and cost-effective than usual care for older adults suffering from risk of falling and frailty.	The study reported an Incremental Cost-Effectiveness Ratio (ICER) of approximately: €1,200 per frailty case improved (i.e., cost per participant transitioning to a better frailty status in the intervention group compared to control).	The participants showed an improvement in limitations in activities of daily living, self-care ability and the use of health resources, physical performance, balance and body mass index. The effectiveness analyses showed a significant reduction in the risk of falling (45.5%; p = 0.000) and frailty (31%; p = 0.000) after the intervention for the participants in the physical exercise programme. The…	Not noted	lack of randomisation Sample size, since this was reduced to 55 participants in the intervention group and 136 participants in the comparison group, which increased risk of type I error.	This work was conducted in the frame of a research project (Urban Health Centre 2.0: Integrated health and social care pathways, early detection of frailty, management of polypharmacy and prevention of falls for active and healthy ageing in European citie UHCE). Third Health Programme, grant number 20131201.	The authors declare that they have no competing interests.
7260	Jansen 2023	Comparison of falls and cost-effectiveness of the group versus individually delivered Lifestyle-integrated Functional Exercise (LiFE) program: final results from the LiFE-is-LiFE non-inferiority trial	Consensus	doi.org/10.1093/ageing/afac331	Jansen	Germany	2023	Age and Ageing	Quantitative research	Collected directly from participants	The primary aim is twofold: (i) to evaluate gLiFE non-inferiority in terms of PA-adjusted fall risk and (ii) to examine the cost-effectiveness of gLiFE compared with LiFE at 12-month follow-up.	Age, sex, body-mass index, number of medications and comorbidities and cognitive status, The majority was female cognitively intact (MOCA).	Not explicitly stated	Not done	309	6 and 12 month FU	Exercise and PA class 7 balance activities, 7 strength activities & 2 PA promoting activities and opportunities to integrate into daily life	physical activity program	7 sessions over 11 weeks + two booster calls 4 and 10 weeks after last intervention session (page 4 main paper)	gLiFE sessions took ¼2 h and were led by two trainers (physio or occupational therapists, sports scientists and health psychologists) with up to 12 participants; LiFE sessions took ¼1 h and were led by one trainer.	June 2018 to July 2019	2 trainers (physio, or occupational therapists, sports scientists and health psychologists)	Other: the group versus individually delivered Lifestyle-integrated Functional Exercise	Randomised controlled trial	Cost-Effectiveness Analysis	Societal ; Payer	NR	Euro	2018	Intervention costs for gLiFE and LiFE were calculated based on personnel and material costs, travel expenses and room rent. Resource utilisation were collected with an adapted version of the questionnaire for the use of medical and non-medical services in old age (FIMA), which covers outpatient and inpatient services and formal and informal care Data on medication use were collected and monetary …	QALYs were calculated based on the EQ-5D-5L.	NR	gLiFE had non-significantly higher unadjusted mean costs from societal (+ €1,094, SE = €1,184) and payer perspective (+ €513, SE = €798). Total cost societal persp. 7,737.9 ± 994.1 (glife) 6,644.4 ± 791.1 (life) 1,093.5 ± 1,183.8 (differences unadjusted) 1,099.1 ± 1,050.5 (differences adjusted) Total costs payer persp. 5,231.7 ± 688.9 (glife) 4,718.4 ± 552.4 (life) 513.3 ± 798.2 (differences unad…	Mean +/-SE, no n values in the table Steps/day 6,644 ± 364 (glife) 6,363 ± 290 (life) 281 ± 449 (differences unadjusted) 493 ± 413 (differences adjusted) Number of falls 0.69 ± 0.09 (glife) 0.72 ± 0.09 (life) 0.03 Â± 0.13 (differences unadjusted) 0.03 Â± 0.13 (differences adjusted)	QALY Mean +/-SE, no n values in the table 0.820 Â± 0.012 (glife) 0.841 Â± 0.010 (life) 0.022 Â± 0.015 (differences unadjusted) 0.011 Â± 0.011 (differences adjusted)	Regarding the unadjusted effects, gLiFE resulted in non-significantly lower QALYs (0.02, SE = 0.02) and negative ICERs (less effective and more costly), indicating that gLiFE was dominated by LiFE. Conversely, gLiFE participants had a non-significantly higher number of steps/day (+281, SE = 449) and less falls (0.03, SE = 0.13). From a societal perspective, the ICERs were €3,895 per additional 1,…	NR	NR	Non-inferiority of the group format compared with the individual Lifestyle-integrated Functional Exercise (LiFE) format was inconclusive. Despite lower intervention costs of group Lifestyle-integrated Functional Exercise (gLiFE), no program version was clearly superior in terms of cost-effectiveness. Both the group and the individual Lifestyle-integrated Functional Exercise (LiFE) format showed m…	Non-inferiority of gLiFE compared with LiFE was inconclusive after 12 months. Increases in PA were clinically relevant in both groups, although nearly twice as high in gLiFE. Despite lower intervention costs of gLiFE, it was not clearly superior in terms of cost-effectiveness.	Not noted	IRR CIs were wider than expected. This could be related to the present study sample being too fit or having had fewer falls, which may have been due to the rather inclusive approach in terms of performance-based estimation of fall risk by using a TUG cut-off of 12 s as opposed to higher values (e.g. 13 ). Baseline number of falls was collected retrospectively and thus with lower psychometric qual…	This work was supported by the German Federal Ministry of Education and Research (BMBF; grant number 01GL1705A-D) and from Cusanuswerk (to Sarah Labudek). Prof. Todd is supported by UK National Institute for Health and Care Research Senior Investigator Award (NIHR200299). The views expressed are those of the authors and not necessarily those of the BMBF, NIHR or the Department of Health and Socia…	None declared
272	Lampe 2022	Health economic perspective on a community-based intervention for older people at risk of care dependency results of a prospective quasi-experimental study	Consensus	10.1177/23337214221140222	Lampe	Germany	2022	Gerontology and Geriatric Medicine	Quantitative research	Statutory Health Insurance (SHI) claims data, Defined Daily Doses (DDD) were analyzed by using the WidO-database	Aimed to evaluate the impact of a multi-component community-based intervention based on the reablement concept for older people at risk of functional decline and long-term care dependency on HCRU and costs using SHI claims data.	IG:Male= 281 (32.22%), Female =591 (67.78%); CG: Male = 626 (35.41%), Female =1142 (64.59%). Age: IG= mean SD) 80.14 (5.35), CG=80.31 (5.43).	No definition of frailty provided.	Increased risk for loss of independence measured by the LUCAS functional ability index (LUCAS-FI)-no other detail provided Accordingly, participants were classified as postROBUST, preFRAIL, and FRAIL.	872 intervention, non intervention 1768	21 month observation period	Case management: Dementia consultation - Provision of information and support for participants at risk for dementia or who care for an affected person, Network management - Communication on and provision of an overview (event calendar/ website) of quality-assured and currently available offerings (health/exercise/sport/social) in the district - Promotion of social participation, mobility and heal…	Other: case management consultations, expert-moderated group consultations and a network management to promote and mediate local offers in the field of health and exercise. Additionally, a digital supporting tool for personal assistance was provided.	Not Reported	45 minutes and 45-120 minutes, 3 h per week (Cafe PAUL)	21 months	Experts	Usual care	Quasi-experimental study	Other: Healthcare resource utilisation	Payer	NR	Euro	NR	Healthcare; outpatient physician consultations, number of hospitalisations, rehab care, pharmaceuticals (DDD), numbof prescriptions of therapeutic devices, non-phyiscian specialist care, nursing hme care, patient transportation, number of services	Frailty Measures were used	not applicable	Overall, the mean total health care costs (including intervention costs) were 16,561.80-21,313.94 for participants in the IG and 14,747.77-24,586.94 for participants in the CG, indicating no statistically significant group difference (p=.051)	NR	NR	NR	NR	During the 21-month study period, 57.68% (IG) and 52.77% (CG) were hospitalized. Mean total hospital Length of stay (LOS) per participant was 21.66-29.22 (IG) and 22.16-36.49 (CG). LOS among hospitalized IG participants was reduced by a factor of 0.754 (95% CI: 0.591- 0.963) compared to hospitalized CG participants.	Non-significant mean difference in costs of â‚¬1,183 (95% CI: 261.6 to 2,627.6, p=.108) per participant. In this analysis, a full economic evaluation of the intervention was not conducted, since the intervention was not shown to be effective in terms of the primary outcome (ref Hasemann et al citation). intervention did not affect hospitalization (OR = 1.153; 95% CI: 0.971â€“1.369, p = .105). How…	Further research is needed to generate robust evidence on the optimal design of care approaches for older people and the health economic implications of such interventions to improve care and resource allocation decision-making	The main strengths of our study result from addressing research gaps, using promising data and methodological approaches. Thus, it provides first evidence regarding HCRU and cost effects of a community-based care intervention from a German (SHI) perspective using a comprehensive data set.	Generally, claims data are not primarily collected for research, but for billing and reimbursement purposes, and thus entail some weaknesses. These include dependence on the coding behavior of health care providers. In addition, potentially relevant diagnoses of the insured are only documented if an outpatient or inpatient service was used. Further limitations refer to the model estimations. Espe…	The work was supported by innovation funds of the Federal Joint Committee (G-BA) (No. 01NVF16017).	No potential conflicts of interest
6258	Dorhout 2021	Cost-effectiveness of a Diet and Resistance Exercise Intervention in Community-Dwelling Older Adults: ProMuscle in Practice	Consensus	doi.org/10.1016/j.jamda.2020.12.036	Dorhout	The Netherlands	2021	JAMDA	Mixed-method research	Survey - Researchers recruited older adults via local media. Interested older adults received an extensive information brochure and were invited to an information meeting. After that, researchers screened older adults according to the inclusion criteria.	this study aims to assess the cost-effectiveness of the PiP inter- vention and gain insights into benefits regarding health-related quality of life	Older adults general practitioners checked the exclusion criteria, that is, renal insufficiency, allergy/ sensitivity to milk proteins or being lactose intolerant, diagnosed chronic obstructive pulmonary disorder, cancer, or unregulated diabetes type 1 or 2 Included participants (n= 168) were randomly assigned to the intervention or control group (stratified for sex and frailty), based on a rando…	No clear definition of frailty or prefrailty.	Fried frailty criteria	Intervention = n=82 Control = 86 n=168	24 weeks	Intervention - The ProMuscle in Practice intervention was found to be effective in improving muscle strength, muscle mass, and functioning of older adults Control - The control group participants received usual health care during the first 24 weeks and were asked to retain their habits regarding exercise and diet. After 24 weeks, the control group was offered to participate in the moderate suppor…	Physical activity program	Baseline, 12 weeks, 24 weeks	24 weeks After the first 12 weeks, participants of the intervention group were encouraged to continue with the optional moderate support program, to maintain their adapted lifestyle pattern. Local fitness centers provided group-based RE training 1-2 times a week. Physio- therapists and other skilled trainers supervised the progressive RE sessions. Each training session had a duration of 1 hour an…	No clear start date provided.	Fitness instructors, physical activity practitioners and nuitritionists.	Usual care	Randomised controlled trial	Cost-Effectiveness Analysis	Societal	No discounting was applied	Euros and dollars	2020	Recruitment Materials Fitness equipment Protein-rich products Rent of rooms Physiotherapist hours Dietitian hours Health care costs out-of-pocket costs productivity losses	Strength, vitality, mental state, balance, ability to walk, climb the stairs, cycle, reduction in fatigue during daily activities.	Not a modelling study.	Average intervention costs were 1119 per participant, comprising 1014 for the intensive support intervention and 105 for the moderate support intervention. Direct health care costs were lower for the intervention compared to control group (1336 and 1697, respectively). The total cost difference between the 2 groups was 890 for the societal perspective. Results of economic analyses from the health…	Chair rise test. Probability of cost effectiveness % = 9% as the cost per ICER was Euro 728.	There was no different in quality of life between the intervention and control group.	An Incremental Cost-Effectiveness Ratio of 2988 ($3385)/point increase in SPPB was found. The intervention has an 82.4% probability of being cost-effective at a willingness to pay (WTP) of â‚¬12.000 ($13.559)/point increase in SPPB. No change in quality of life was found according to EQ-5D-5L. Interviews, however, revealed a wide range of function-related perceived benefits. Physical functioning:…	NR	Cost-effectiveness analyses resulted in an ICER of €2988/point increase in SPPB. The intervention has an 82.4% probability of being cost-effective at a WTP of V12.000/point increase in SPPB. An even higher probability (99.4%) of being cost-effective was found for the chair-rise test at a WTP of €20.000/sec improvement.	The current study showed that the PiP intervention has an 82.4% probability of being cost-effective at a WTP of €12.000/point increase in SPPB. This probability was 99.4% at a WTP of €20.000/s increase onthe chair-rise tes	The PiP intervention resulted in a positive change in physical functioning and was found to have an 82.4% probability of being cost-effective at a WTP of €12.000/point increase in SPPB. EQ-5D-5L questionnaire did not measure any changes, whereas interviews revealed a range of function-related benefits. Because generic quality of life questionnaires seem less suitable to capture effects of prevent…		A time period of 24 weeks is relatively short to capture changes in health care use, especially in preventive intervention programs. 55 Direct health care costs over the 24-week study period were higher in the control compared to the intervention group (€1697 22656 vs €1336 11466, respectively). Specifically, control participants had higher costs for physiotherapist consultations compared to inte…	Funding sources: This project received financial support from the Dutch Ministry of Economic Affairs, Friesland Campina and Innopastry (grant number TKI-AF-15206)	The authors declare no conflicts of interest.
364	Dyer 2020	Supporting community-dwelling older people with cognitive impairment to stay at home: A modelled cost analysis	Consensus	DOI: 10.1111/ajag.12818	Dyer	Australia	2020	Australasian Journal of Ageing	Quantitative research	from publications of the GTSAH program for the GTSAH and SC arms of the model P-RAC were sourced from a subgroup analysis of the RCT for the FIT and SC arms of the model	To model the potential financial implications of Australian programs supporting cognitively impaired community-dwelling older people.	People with dementia and their carers. Age, gender, MMSE, frailty scores, use of a walking aid, grip strength and Geriatric Depression Scale	Definition of frailty not clearly stated.	There was a frailty score. Not clearly defined.	GTSAH ; 31,800 FIT: 158,900	5 years	The program comprised a 10-day inpatient hospital carer training program for carers and a memory training and activity program for the people living with dementia, with follow-up and phone support over 12 months. The Frailty Intervention Trial (FIT) was an Australian RCT of a 12-month interdisciplinary, multi-factorial rehabilitation intervention. It provided specialist rehabilitation physician o…	Physical activity program	12-month interdisciplinary, multi factorial rehabilitation intervention.	10-day inpatient hospital carer training program with follow-up and phone support over 12 months.	Start and end dates for data collection were unclear.	The Frailty Intervention Trial (FIT) was an Australian RCT of a 12-month interdisciplinary, multifactorial rehabilitation intervention.14 It provided specialist rehabilitation physician or geriatrician management, physiotherapy, dietitians, mobility aids and other services as required.15 After the intervention, the prevalence of frailty in 241 community-dwelling people aged 70 or older was signif…	Usual care	A modelled cost analysis	Other: Markov modelling study	Healthcare (e.g. HSE); Societal	in the base case, a discount rate of 5% per annum was applied to adjust costs. Discounting up to 10%.	AUD	2018	Staff time costs Home visits costs Equipment costs Coordination costs Intervention costs Hospital costs Respite RAC costs P-RAC costs	Frailty status Mobility Quality of life	Markov models (x2)	If the Australian population eligible for the GTSAH was within 10% of the estimated 31 800, the intervention would cost between $AUD107 to 131 million, with an associated saving of $AUD322 to 394 million at 12 months, or $AUD3 041 to 3721 million at 5 years (Table 2). If the Australian population eligible for the FIT intervention was within 10% of the estimated 158 900, the interven- tion would c…	All participants were frail at baseline.	NR	The total costs accrued over the 5-year model period, by resource type and model arm. For both models, the majority of costs were for P-RAC. These costs were also the primary drivers of incremental cost savings for both interventions, driven by the predicted ability to slow the transitioning of program recipients from the community into P-RAC. The cost of P-RAC over 5 years was $121 030 with GTSA…	NR	Both FIT and GTSAH intervention were cost saving over time.	Modelling predicted costs break even in approximately 5 months for GTSAH and 7 months for FIT, after which these interventions saved funds. The primary driver of savings was the P-RAC cost (discounted at 5%/annum), at $121 030 for GTSAH vs $231 193 for standard care; and $47 857 with FIT vs $111 359 for standard care.	Programs supporting cognitively impaired community-dwelling older people could be financially beneficial; further evaluation and implementation would be a worthwhile investment.	A strength of the current analysis is that it captures a broad range of costs associated with living in the community.	Applying the study and trial results to the general popula- tion. The mortality rates used in the models were based on data from a cohort with incident dementia which may differ somewhat to the cohorts modelled, and rates may vary fol- lowing admission to P-RAC. However, mortality was not a key driver of the model. Data on delayed admission to P-RAC from GTSAH were from an observational compariso…	This study is supported by funding provided by the National Health and Medical Research Council (NHMRC) Partnership Centre on Dealing with Cognitive and Related Functional Decline in Older People (CDPC) (Grant No. GNT9100000).	MG was employed by HammondCare who delivers the GTSAH program. MG and HB are authors on manuscripts on the GTSAH program. NF and IDC are authors of the FIT. There are no other conflicts of interest to declare
439	Elston 2019	Does a social prescribing 'holistic' link-worker for older people with complex, multimorbidity improve well-being and frailty and reduce health and social care use and costs? A 12-month before-and-after evaluation	Consensus	doi: 10.1017/S1463423619000598	Elston	England	2019	Primary Health Care Research & Development	Quantitative research	before and after intervention surveys	To evaluate the impact of â€˜holisticâ€™ link-workers on service usersâ€™ well-being, activation and frailty, and their use of health and social care services and the associated costs.	Participants were individuals aged 50 years or over with two or more long-term conditions, considered as likely to benefit from a social intervention. Referrals were received mainly from statutory services GPs, community and social care staff in multidisciplinary meetings, hospital discharge staff (acute and community) and housing staff as well as local voluntary and community organisations in ad…		the Rockwood Clinical Frailty Scale (RCFS)	total referral to the study = 1046 first six months extracted 251 got the intervention = 151 12 week assessment = 126 12 months assessment = 86 data analysis = 82	A 12-month before-and-after study followed people receiving the 12-week intensive coaching programme	30- 40 min strengths-based, guided conversation with all referrals. The Co-ordinator then works with the individual for up to 12 weeks to enable them to take action to achieve their goals. This includes resilience-focused coaching and practical support and advocacy to navigate and access local health, social and economic services	Other: resilience-focused coaching and practical support and advocacy to navigate and access local health, social and economic services. This study focuses just on those participants receiving the more intensive holistic intervention		12 weeks	1st July - 31 December 2016	Coordinator	Other: No Comparator	Other: cost analysis was based on health and community service attendance 12 months before and after the intervention.	Cost Consequence	Healthcare (e.g. HSE); Societal	NR	GBP	2016-2017	Trusts attendance costs submitted to the National Tariff Payment System for 2016-17, rounded to the nearest £10, and where this involved an admission, was multiplied by length of stay (days). Costs included overheads [ie, building and maintenance (including equipment), administration and back office staffing costs], and nurse and doctor time (except in-patient costs) (Monitor and NHS England, 201…	Well-being Starâ (seven domains, each scoring 10), Patient Activation Measure (PAM) (13 items, scoring “100, or levels ) and Warwick-Edinburgh Mental Health and Well-being Scale (WEMWBS) (14 Likert questions, each scoring ) (Tennant et al., 2007) and the Rockwood Clinical Frailty Scale (RCFS) [scoring 1 (very fit) to 10 (terminally ill), with frailty ] (Rockwood et al., 2005)	NR	The total sum of health and social care cost before and after was £387,483 and £749,706, respectively. Thus, there was an overall increase in costs of £362 223 (93.5%). This represented a change in mean cost of £4212 per user, a statistically significant increase in health and social care. Although health care costs accounted for the majority of costs (85.3%) and the overall cost increase (59.9%)…	Only the change in social care cost regression model was statistically significant, with the RCFS score only explaining 24.6% of the variance (Nagelkerke R-squared test) and correctly classifying 82.1% of cases. Increasing RCSF is likely to predict change in social care costs £400 by 2.49 times (95% CI: 1.43-4.33, P = 0.001).	Participants average WEMWBS score on entry was 38.8, compared to a population mean of 51 (Stewart-Brown and Janmohamed, 2008), with 13 people with scores under 30 (very low). WEMWBS scores showed a mean increase of 20.3% (P = 0.000) (Stewart-Brown and Janmohamed, 2008). A meaningful change (5 points) was seen in 54 people (62.9%). Well-being Star showed an average improvement of 43.3% (P = 0.000)…	NR	NR	Almost all the social care component was due to one young person who died unexpectedly from a rare condition, incurring a large social care cost (>£30 000).	Forty-four per cent of participants saw a decrease in service use or no change. Thirteen high-cost users (£5000 change in costs) accounted for 59% of the overall cost increase. This was largely due to a significant, rapid escalation in morbidity and frailty. Co-Ordinator played a valuable key-worker role, improving the continuity of care, reducing isolation and supporting carers	It showed improved quality of life, patient activation and reduced frailty in a complex cohort with multiple long-term conditions. Just under half of refer- rals saw a decrease or no change in cost and activity after 12 months. For those with an increase, this was primarily due to a small group of people experiencing a rapid deterioration in health.	This study was conceptually clearer than previous studies, with a specific focus on referrals receiving the holistic link-worker approach included relevant outcomes not included in other studies â€“ patient activation and frailty had good participation and excellent follow-up rates in relation to outcomes and long-term follow-up of health and social care activity data and costs.	The lack of a control group findings could be biased positively There was no outcome or attendance data for activities collected at 12 months, which would have strengthened causal claims between the intervention and change in health and social care use Data quality issues precluded an analysis of GP contacts data. Local costings were used (based on a national methodology) rather than unit cost da…	funded by the national lottery and managed by Ageing Well Torbay	This evaluation was supported by Torbay Medical Research Fund and Torbay and South Devon NHS Foundation Trust (TSDFT). TSDFT also commissioned the SP service (managed by Sue Wroe and Helen Harman) and part-funded the Researchers-in-Residence (Julian Elston and Felix Gradinger) with Torbay Medical Research Fund (TMRF project number 120). Julian Elston and Felix Gradinger are employed by Plymouth U…
592	Munford 2017	Associations of participation in community assets with health-related quality of life and healthcare usage: A cross-sectional study of older people in the community	Consensus	doi:10.1136/bmjopen-2016-012374	Munford	England	2017	BMJ Open	Quantitative research	National Institute of Health Research-funded Comprehensive Longitudinal Assessment of Salford Integrated Care (CLASSIC) study. and Participant indicated	To contribute to the quantitative evidence by exploiting a cohort containing information on participation in community assets, health conditions and health-related quality of life (HRQoL).	Gender Age Living Situation Education Level individuals aged 65 years and older with at least one long-term health condition living in the Salford area	No definition provided in the paper.	No method of diagnosis of frailty in the paper.	Questionnaires were mailed to 12 989 individuals Responses were received from 4377 (34%) individuals. Analysed the 3686 (84%) respondents for whom complete data	This was a cross-sectional survey only.	The authors simply measured whether participants were already involved in community assets (like clubs, groups, volunteering), their health-related quality of life (HRQoL) and their health care usage.	social programmes	Not a defined intervention.	Not a defined intervention.	November 2014 and February 2015.	No intervention as such.	Other: This was only a survey.	Cross sectional study	Cost-Benefit Analysis	Healthcare (e.g. HSE); Societal	NR	GBP	2014/15	Self-reported GP visits. Self-reported hospital admissions	Participation in community assets is associated with better HRQoL, even after controlling for age, gender, socioeconomic status, and health conditions. When we controlled for sociodemographic characteristics, people who participated in community assets had EQ5D scores that were 0.081 (95% CI 0.064 to 0.098) higher than non-attenders (table 2; column 1). When we added in information on the presenc…	NR	Using the current NICE threshold values of £20 000 to £30 000 per QALY, we estimated that the net benefits of community asset participation were £763 (95% CI 478.21 to 1047.75) to £1142 (95% CI 725.00 to 1557.91) per participant per year (table 4). Using the threshold value proposed by Claxton et al, we gave a net benefit estimate of £496 per participant per year (95% CI 302.13 to 689.11). The co…	Individuals who participated in community assets used NHS resources worth £75.17 (95% CI 141.43 to 8.90) less than non-participants. However, as with the analysis of GP visits and outpatient attendances, this difference became not statistically significant when we added in information on underlying health conditions.	On average, community asset participants had an EQ-5D score of 0.690 compared with 0.596 for non-participants. The difference in EQ-5D scores between participants and non-participants equalled 0.094 (95% CI 0.077 to 0.111; table 1)	NR	NR	Individuals who participated in community assets used NHS resources worth £75.17 (95% CI 141.43 to 8.90) less than non-participants. However, as with the analysis of GP visits and outpatient attendances, this difference became not statistically significant when we added in information on underlying health conditions.	On average, community asset participants had visited a GP three times in the previous 6 months. This was 0.326 (95% CI âˆ’0.519 to âˆ’0.132) visits fewer than non- participants. Community asset participants reported an average of 2.2 hospital outpatient appointments in the last 6 months, 0.297 (95% CI âˆ’0.518 to âˆ’0.076) visits Controlling for sociodemographic characteristics reduced this diffe…	Participation in community assets is associated with substantially higher HRQoL but is not associated with lower healthcare costs. The social value of developing community assets is potentially substantial	This study addresses the lack of quantitative evidence on the effectiveness of community assets in improving the health of an older population. We use data on a large sample of individuals containing detailed information on community asset participation and health and healthcare usage. We apply a net-benefit societal approach to calculate the value associated with participation in community asset…	This study addresses the lack of quantitative evidence on the effectiveness of community assets in improving the health of an older population. We use data on a large sample of individuals containing detailed information on community asset participation and health and healthcare usage Our ability to determine causation is limited by the cross-sectional data	This paper represents independent research funded by the National Institute for Health Research (NIHR), project 12/130/33. Luke Munford was supported by the Medical Research Council, through a Skills Development Fellowship (grant number MR/N015126/1). The views expressed are those of the author(s) and not necessarily those of the NHS, the National Institute for Health Research, the Department of …	None declared
9103	Rodrigues 2022	Encouraging older adults with pre-frailty and frailty to "MoveStrong": an analysis of secondary outcomes for a pilot randomized controlled trial	Consensus	doi.org/10.24095/hpcdp.42.6.02	Rodrigues	Canada	2022	Health Promotion and Chronic Disease Prevention in Canada Research, Policy and Practice	Quantitative research	Patient informed	The aim of this pilot study was to evaluate the feasibility of implementing a balance and functional strength training program, with attention to protein intake, under real-world settings.	We included participants if they (1) spoke English or attended with a translator; (2) were aged 60 years or older; (3) had a FRAIL (Fatigue, Resistance, Ambulation, Illnesses, and Loss of weight) scale score of 1 or higher (i.e. a score of 0 indicates robustness, of 1 or 2 indicates pre-frailty and of 3 to 5 indicates frailty); and (4) had at least one of the following chronic conditions diagnose…	FRAIL (Fatigue, Resistance, Ambulation, Illnesses, and Loss of weight) scale score of 1 or higher (i.e. a score of 0 indicates robustness, of 1 or 2 indicates pre-frailty and of 3 to 5 indicates frailty);	The Fried Frailty Index guided the selection of frailty indicators. The indicators included change in body weight, gait speed, physical capacity, physical activity (fatigue) levels and handgrip strength.	44	8-week	The MoveStrong exercise program includes functional strength training movements for older adults of varying abilities, using minimal equipment. Program components included a warm-up (5 minutes), the exercise pro gram (50 minutes) and cool-down (5 minutes), during which the exercise physiologist led a group discussion on when and where participants could practise the exercise(s), at home or in a s…	Other: The MoveStrong exercise program includes functional strength training movements for older adults of varying abilities, using minimal equipment. Each participant received a one-to-one session with an exercise physiologist and the nutrition program included two components: a nutrition education booklet; and two dietitian-led hour-long group seminars to answer questions and discuss topics rel…	twice a week for 8 weeks	8 weeks	2020	Exercise physiologists, dietician	Usual care	Randomised controlled trial	Other: health care resource utilization and costs	Healthcare (e.g. HSE); Societal		CAD	2020	The health care resource utilization and costs questionnaire consists of six direct health care service categories: (1) primary care visits; (2) emergency department or specialist visits; (3) hospital days; (4) other health care provider visits (e.g. nurse, physiotherapist, occupational therapist); (5) adverse events such as falls and fractures; and (6) lab services	Frailty indicators, health related quality of life	NR	The total cost to administer the program and purchase equipment at all four sites was CAD 14 700, or CAD 377 per participant. The total direct medical cost during the study was CAD 22 430, while the total indirect medical cost was CAD 21 610. Six weeks prior to starting the intervention, participants reported a direct medical cost of CAD 6148 over six weeks, and of CAD 7389 over six weeks at foll…	The physical activity screen assesses moderate- to vigorous- intensity aerobic physical activity in minutes per week and strength training in days per week. Significant interaction for exposure to MoveStrong on the following variables: gait speed (10-metre walk test), sit-to- stand functioning (30-second chairâ€“stand test), dynamic balance (four-square step test) and HRQoL according to the EQ-5D…	EQ-5D-5L questionnaire. The first part of the ques tionnaire comprises five dimensions (mobility, self-care, usual activities, pain/ discomfort, anxiety/depression) and each dimension has five levels (no problems, slight problems, moderate problems, severe problems, extreme problems). Scores range from 0.9489 (highest reported quality of life) to 0.2041 (lowest reported quality of life) No improv…	NR	NR	NR	The total cost of implementing and delivering our program was CAD 14 700, or CAD 377 per participant, which is similar to that of other strength and balance training interventions	Participating in the MoveStrong program may improve grip strength, sit-to-stand functioning and dynamic balance. We did not see improvements in gait speed, phys ical capacity, HRQoL or protein intake. There may be an interaction between exposure to the MoveStrong program and gait speed, sit-to-stand functioning, dynamic balance and HRQoL index scores. Future trials on balance and functional stren…	Involving knowledge users and individuals who can use the research evidence to inform policy and practice decisions is an important shift from solely scientist-driven research to collaborative problem-based research. The Authors also recruited a diverse group of participants from across Ontario, which increases the generalizability through relevance, applicability and impact of the research resul…	Some individuals had trouble com pleting the balance assessment. Data collection during the last assessment was abruptly stopped due to the COVID-19 pandemic, and we were not able to collect the performance- based outcomes for eight participants Protein intake was based on three days. Although three days is a commonly used timeframe to assess changes in food intake, i Lastly, statistical analysis…	Funding for this project was received from the Canadian Institutes of Health Research catalyst grant: SPOR Innovative Clinical Trials (grant number SCT-162968). The funding sponsors did not provide a role, other than financial support. IBR was supported by the Frederick Banting and Charles Best Canada Graduate Scholarships Doctoral Award (CGS-D).	The authors have no conflicts of interest
9110	Rodriguez-MaÃas 2019	Effectiveness of a multimodal intervention in functionally impaired older people with type 2 diabetes mellitus	Consensus	10.1002/jcsm.12432	Rodriguez-MaÃas	Belgium, Czech Republic, United Kingdom, France, Germany, Italy, and Spain	2019	Journal of Cachexia, Sarcopenia and Muscle	Quantitative research	Patient data	The study aimed to evaluate the effectiveness of a multimodal intervention on functional performance in frail and pre- frail participants aged 70 years with type 2 diabetes mellitus.	Participants were aged 70 years or over, had a diagnosis of T2DM for at least 2 years, and gave informed consent. Also Baseline SPPB, age (years), Fried criteria (frail/pre-frail), history of hypertension, stroke/transient ischaemic attack, cancer, hip fracture, osteoporosis, Parkinsonâ€™s, asthma/chronic obstructive pulmonary disease, chronic heart failure, osteoarthritis/rheumatoid arthritis	Frailty is viewed as a generalized loss in physiological reserve capacity associated with functional decline and has an increased risk for negative health outcome	Frieds frailty status	Intervention n=451 Usual care n=513 Total n=964	12 months	The intervention in the MID-Frail study was a structured multimodal program for frail or pre-frail older adults (70 years) with type 2 diabetes. It combined: Individualized, progressive resistance exercise for 16 weeks to improve strength and prevent deconditioning. Diabetes and nutritional education delivered in seven structured sessions to promote self-management and healthy eating. Medical opt…	Physical activity program	Typically 2-3 sessions per week over 16 weeks	45min per week	December 2014 to February 2016	Trained physiotherapists or exercise specialists. Nurses Diabetes educators (e.g. nutritionists)	Usual care	Randomised controlled trial	Cost-Effectiveness Analysis	Healthcare (e.g. HSE)	No, discounting was not applied, the time horizon was only 12 months.	EUR	2016	Intervention delivery costs Healthcare resource use costs	Functional performance measured by the Short Physical Performance Battery (SPPB) at 12 months. A second outcome was frailty status.	NR	12 months, IG participants had mean SPPB scores 0.85 points higher than those in the UCG (95% CI, 0.44 to 1.26,P < 0.0001). Dropouts were higher in frail participants and in the intervention group, but significant differences in SPPB between treatment groups remained consistent after sensitivity analysis. Estimates suggest a mean saving following intervention of 428.02 EUR (2016) per patient per …	At 12 months follow-up, the intervention group had SPPB scores on average 0.85 points higher (indicating better function) than those of the usual care group (95% CI, 0.44 to 1.26, P-value < 0.001) Frieds frailty status (pre-frail or frail) at baseline did not have any influence on the response to treatment. There were no differences in the intervention effects between subjects of either frailty s…	No significant difference between baseline and 1 year follow up on EQ-5D-5L scores.	Estimates suggest a mean saving following intervention of 428.02 EUR (2016) per patient per year, with ICER analysis indicating a consistent benefit of the described health care intervention over usual care. No statistically significant differences between groups were detected in any of the other secondary outcomes.	NR	The cost-effectiveness analysis, however, showed that participants included at the intervention programme incurred on average lower health care cost per patient vs. usual care of 428.02 EUR (2016) per patient per year, mainly owing to minor hospitalization costs [540.93 EUR (2110.08)] in the IG group compared with the UCG group [1176.75 EUR (3730.92); saving 630.82 EUR;P=0.041] , with incremental…	Dropouts were higher in frail participants and in the intervention group, but significant differences in SPPB between treatment groups remained consistent after sensitivity analysis. Estimates suggest a mean saving following intervention of 428.02 EUR (2016) per patient per year.	We have demonstrated that a 12 month structured multimodal intervention programme across several clinical settings in different European countries leads to a clinically relevant and cost-effective improvement in the functional status of older frail and pre-frail participants with type 2 diabetes mellitus	The strengths of the MID-Frail Study include the generalizability of the findings in this highly representative study population, the feasibility of practical implementation of the intervention in both primary and secondary care settings, and a legacy of benefits long after the physical and educational parts of the intervention had ceased. Another key strength of the MID-Frail study is that it wa…	Unexpected high number of dropouts in both groups between the time of randomization of a clinical site and the time of intervention	Not explicitly stated by the author.	No conflicts of interest are present relating to any author of this manuscript.
9555	Snowsill 2022	Cost-effectiveness of a physical activity and behaviour maintenance programme on functional mobility decline in older adults: an economic evaluation of the REACT (Retirement in Action) trial	Consensus	doi.org/10.1016/S2468-2667(22)00030-5	Snowsill	England	2022	Lancet Public Health	Quantitative research	Questionnaire booklets were distributed to participants, which included measures of health-related quality of life and health and social care resource use.	To conduct a health economic evaluation of the REACT programme in older adults with frailty or sarcopenia	Elderly people from England	Frailty is a common consequence of ageing, resulting in individuals becoming less able to do their usual activities and take care of themselves and their loved ones, and putting them at greater risk of future injury and disability.	People with a SPPB (Short Physical Performance Battery) score of 4â€“9 (inclusive)	777	12 months with 24 month follow-up.	Randomly assigned to receive either a 12-month group exercise and behavioural maintenance programme delivered in leisure or community centres by qualified and trained exercise professionals or three healthy ageing education workshops covering healthy ageing topics (eg, healthy eating, dealing with dementia, and volunteering), Short Physical Performance Battery (SPPB), which is a measure of lower-…	Physical activity program	twice/week x 12 weeks, once per week after that	each lasting 60-90 min, delivered before the 6-month, 12-month, and 24-month assessments. The target group size was 15 individuals and sessions were initially twice a week, reducing to once a week after 12 weeks, for a total of 64 sessions lasting 80â€“105 min each.	February, 2016, and October, 2017	Trained exercise professionals	Other: minimal control, three 60-90-min group sessions over the 2 years of the study on healthy ageing.	Randomised controlled trial	Cost-Effectiveness Analysis	Healthcare (e.g. HSE)	3.50%	GBP	2018-2019	Cost of leader time, venue hire, unit costs for NHS and Personal Social Services.	QALY	Decision analytic Markov model	Cost of intervention group 3943 pounds. The cost of control group 4046 pounds.	A woman aged 75 years receiving the REACT programme would have an estimated 0·317 additional life-years spent with an SPPB score between 8 and 12 and 0·317 fewer life-years spent with an SPPB score below 8. The estimated cost savings would grow over the lifetime of the recipient, from £103 within the first 24 months to £290, again due to spending more time with a more favourable SPPB score.	EQ-5D-5L data show that there was an increase in the proportion of participants reporting no problems with mobility (level 1) in the intervention group compared to the control group.	The upper limit of the CI for the ICER was estimated to be £17 000 per QALY using the bootstrap percentile method, suggesting that the REACT programme is very likely to be cost-effective at the standard cost-effectiveness threshold range of £20 000-30 000 per QALY. When NHS and PSS resource use impact was assumed to be zero, the ICER was estimated to be £15650 per QALY. When complete-case analysi…	NR	NR	The 12-month REACT programme was estimated to cost £622 per recipient to deliver. The most substantial cost components are the REACT session leader time (£309 per participant), venue hire (£109), and the REACT coordinator time (£80). The base-case analysis of the trial-based economic evaluation showed that reductions in health and social care usage due to the REACT programme could offset the REAC…	The REACT programme has been shown to be effective and cost-effective for maintaining mobility in retirement-age adults at risk of major mobility-related disability	The REACT programme has been shown to be effective and cost-effective for maintaining mobility in retirement-age adults at risk of major mobility-related disability	These data are at risk of recall bias There was a moderate amount of missing economic data, as only 451 (58%) of 777 participants were complete cases for the economic evaluation. A limitation of our modelling analysis is that it relied on estimating the associations between SPPB and costs and utilities from REACT trial participants, who, due to selection criteria for the trial, entered the trial …	NIHR Public Health Research Programme (13/164/51). HJ-B is funded by the Wellcome Trust (110027/Z/15/Z) and the Oxford NIHR Biomedical Research Centre	CG was a committee member of the National Institute for Health Research (NIHR) General Funding Committee during 2019-20. AM-L is a member of the NIHR Health Technology Assessment Committee, the South West for Research for Patient Benefit Programme, the NIHR Global Health Units Research Funding Committee, and the NIHR Global Health Groups Research Funding Committee. All other authors declare no co…
1024	Timonen 2008	Cost analysis of an exercise program for older women with respect to social welfare and healthcare costs: A pilot study	Consensus	10.1111/j.1600-0838.2007.00752.x	Timonen	Finland	2008	Scandinavian Journal of Medicine & Science in Sport	Quantitative research	Data collection from randomised patient	The aim of this study was to analyse social welfare and healthcare costs and fall-related healthcare costs after a group-based exercise program.	The participants were female patients who had been admitted to a primary-care health-center hospital for an acute illness. The inclusion criteria were age 75 years or older and difficulties in mobility and balance at admission.	No frailty/pre-frailty defintion. Eligibility= female patients who had been admitted to a primary-care healthcentre hospital for an acute illness. Age 75 years or older and difficulties in mobility and balance at admission.	Not reported	68	10 weeks	Group- based exercise Program. The intervention group started exercise classes within 1 week after discharge	Other: Physical activity program	20 sessions, 90 min each, twice a week.	10 weeks (20 sessions- 90 mins each)	20 months of recruiting,	2 Physiotherapists	Other: Home-Based Exercise	Randomised controlled trial	Cost Consequence	Healthcare (e.g. HSE); Societal	NR	Euro	2004	Working time of two physiotherapists, transportations by a private transportation company and meals, rent of the location, cleaning, electricity, equipment and the maintenance of the computer system, costs of healthcare services- days in nursing home, home nurse visits, out-patient clinics, geriatric day hospital days, primary care in-patient days	number of falls	NR	There were no differences between the intervention and control groups in the mean individual healthcare costs: 4381Euro (SD 3829Euro) vs 3539Euro (SD 3967 Euro), P 5 0.477, in the social welfare costs: 3336Euro (SD 4418Euro) vs 4073Euro (SD 5973Euro), P 5 0.770, or in the fall-related healthcare costs: 996 Euro(SD 2612Euro) vs 306Euro (SD 915), P 5 0.314, respectively The number of training sessi…	23 Ix vs 22 Control subjects fell at least once during 1-year follow-up.	NR	NR	NR	NR	No difference between the groups in mean individual healthcare costs, social welfare costs or falls-related healthcare costs	The exercise intervention did not result in any financial savings in municipal costs.	Low dropout rate (24%)	The lack of a non- exercise control group limits the ability to determine the effectiveness of the exercise program compared with the usual care after hospitalisation.	Ministry of Social Affairs and Health and the Primary Health Care Research School of the University of Kuopio, Finland.	NR
