# Supplementary material for: Economic evidence related to the use of community assets in the management of frailty: a systematic review
Source: Front Public Health. 2026 Jul 9;14:1874340. doi: 10.3389/fpubh.2026.1874340 (PMC13394003; doi:10.3389/fpubh.2026.1874340)
Supplement: Supplementary file 3 [file Supplementary_file_2.XLSX]

## Sheet: Sheet1
JBI CRITICAL APPRAISAL CHECKLIST FOR ECONOMIC EVALUATIONS
Quality Assessment The quality of the 12 studies varied across the 11 domains of the JBI Critical Appraisal Checklist. Seven studies fulfilled eight or more checklist items and were considered methodologically stronger, in contrast, one study met only 2 items. The rest of the studies demonstrated moderate methodological quality. It should be noted that lower fulfillment of the checklist criteria …
Mohammed's Review
Study	Snowsill 2022	Rodriguez-Mañas 2019	Rodrigues 2022	Jansen 2023	Dorhout 2021	Alhambra-Borrás 2019	Adams 2018	Timonen 2008	Munford 2017	Elston 2019	Dyer 2020	Lampe 2022
1. Is there a well-defined question?	Yes	Yes	Yes	Yes	Yes	Yes	Yes	Yes	Yes	Yes	Yes	Yes
2. Is there comprehensive description of alternatives?	Yes	Yes	Yes	Yes	Yes	Yes	Yes	Yes	Yes	Yes	Yes	Yes
3. Are all important and relevant costs and outcomes for each alternative identified?	Yes	Yes	No	Yes	Yes	Yes	Unclear	Yes	Unclear	Yes	Yes	Yes
4. Has clinical effectiveness been established?	Yes	Yes	No	Yes	Yes	Yes	Yes	Unclear	No	No	No	Yes
5. Are costs and outcomes measured accurately?	Yes	Yes	Yes	Yes	Yes	Yes	Yes	Yes	Unclear	Yes	Yes	Yes
6. Are costs and outcomes valued credibly?	Yes	Yes	Unclear	Yes	Yes	Yes	Yes	Yes	Yes	Yes	Yes	Yes
7. Are costs and outcomes adjusted for differential timing?	Yes	No	Not Applicable	Not Applicable	No	Yes	No	No	Not Applicable	Not Applicable	Yes	No
8. Is there an incremental analysis of costs and consequences?	Yes	Yes	Not Applicable	Yes	Yes	Yes	Not Applicable	No	Not Applicable	Not Applicable	Yes	No
9. Were sensitivity analyses conducted to investigate uncertainty in estimates of cost or consequences?	Yes	Yes	No	No	Yes	No	No	No	Not Applicable	Not Applicable	Yes	No
10. Do study results include all issues of concern to users?	Unclear	Yes	Yes	Unclear	Unclear	Unclear	Yes	Unclear	Unclear	Unclear	Yes	Yes
11. Are the results generalizable to the setting of interest in the review?	Unclear	Yes	Yes	Yes	Unclear	No	Yes	No	Unclear	Unclear	Yes	Yes
Llinos's Review
Study	Snowsill 2022	Rodriguez-Manas 2019	Rodrigues 2022	Jansen 2023	Dorhout 2021	Alhambra-Borras 2019	Adams 2018	Timonen 2008	Munford 2017	Elston 2019	Dyer 2020	Lampe 2022
1. Is there a well-defined question?	Yes	Yes	Yes	Yes	Yes	Yes	Yes	Yes	Yes	Yes	Yes	Yes
2. Is there comprehensive description of alternatives?	Yes	Yes	No	Yes	Yes	Yes	Yes	Yes	Yes	No	Yes	Yes
3. Are all important and relevant costs and outcomes for each alternative identified?	Yes	No	No	Yes	Yes	Yes	No	Yes	Yes	No	Yes	Yes
4. Has clinical effectiveness been established?	Yes	Yes	No	Yes	Yes	Yes	No	No	Yes	No	Yes	No
5. Are costs and outcomes measured accurately?	Yes	Yes	No	Yes	Yes	Yes	Yes	No	Yes	Yes	Yes	Yes
6. Are costs and outcomes valued credibly?	Yes	Yes	No	Yes	Yes	Yes	No	No	Yes	Yes	Yes	Yes
7. Are costs and outcomes adjusted for differential timing?	Yes	No	No	Not Applicable	Not Applicable	Not Applicable	Not Applicable	Not Applicable	Not Applicable	Not Applicable	Yes	Not Applicable
8. Is there an incremental analysis of costs and consequences?	Yes	Yes	No	Yes	Yes	Yes	No	No	Yes	No	Yes	No
9. Were sensitivity analyses conducted to investigate uncertainty in estimates of cost or consequences?	Yes	Yes	No	Yes	Yes	No	No	No	Yes	No	Yes	No
10. Do study results include all issues of concern to users?	No	No	No	Yes	Yes	Yes	No	Yes	Yes	No	Yes	Yes
11. Are the results generalizable to the setting of interest in the review?	Yes	Yes	No	Yes	Yes	Yes	Yes	Yes	Yes	Yes	Yes	Yes
Comparison table
Study	Snowsill 2022	Rodriguez-MaÃ±as 2019	Rodrigues 2022	Jansen 2023	Dorhout 2021	Alhambra-BorrÃ¡s 2019	Adams 2018	Timonen 2008	Munford 2017	Elston 2019	Dyer 2020	Lampe 2022
1. Is there a well-defined question?	✔	✔	✔	✔	✔	✔	✔	✔	✔	✔	✔	✔
2. Is there comprehensive description of alternatives?	✔	✔	✖	✔	✔	✔	✔	✔	✔	✖	✔	✔
3. Are all important and relevant costs and outcomes for each alternative identified?	✔	✖	✔	✔	✔	✔	✖	✔	✖	✖	✔	✔
4. Has clinical effectiveness been established?	✔	✔	✔	✔	✔	✔	✖	✖	✖	✔	✖	✖
5. Are costs and outcomes measured accurately?	✔	✔	✖	✔	✔	✔	✔	✖	✖	✔	✔	✔
6. Are costs and outcomes valued credibly?	✔	✔	✖	✔	✔	✔	✖	✖	✔	✔	✔	✔
7. Are costs and outcomes adjusted for differential timing?	✔	✔	✖	✔	✖	✖	✖	✖	✔	✔	✔	✖
8. Is there an incremental analysis of costs and consequences?	✔	✔	✖	✔	✔	✔	✖	✔	✖	✖	✔	✔
9. Were sensitivity analyses conducted to investigate uncertainty in estimates of cost or consequences?	✔	✔	✔	✖	✔	✔	✔	✔	✖	✖	✔	✔
10. Do study results include all issues of concern to users?	✖	✖	✖	✖	✖	✖	✖	✖	✖	✖	✔	✔
11. Are the results generalizable to the setting of interest in the review?	✖	✔	✖	✔	✖	✖	✔	✖	✖	✖	✔	✔
Discussion (Final Check)
Study	Snowsill 2022	Rodriguez-Manas 2019	Rodrigues 2022	Jansen 2023	Dorhout 2021	Alhambra-Borras 2019	Adams 2018	Timonen 2008	Munford 2017	Elston 2019	Dyer 2020	Lampe 2022
1. Is there a well-defined question?	Yes	Yes	Yes	Yes	Yes	Yes	Yes	Yes	Yes	Yes	Yes	Yes
2. Is there comprehensive description of alternatives?	Yes	Yes	No	Yes	Yes	Yes	Yes	Yes	Yes	No	Yes	Yes
3. Are all important and relevant costs and outcomes for each alternative identified?	Yes	No	No	Yes	Yes	Yes	No	Yes	No	No	Yes	Yes
4. Has clinical effectiveness been established?	Yes	Yes	No	Yes	Yes	Yes	No	No	No	No	Yes	Yes
5. Are costs and outcomes measured accurately?	Yes	Yes	No	Yes	Yes	Yes	Yes	No	Yes	Yes	Yes	Yes
6. Are costs and outcomes valued credibly?	Yes	Yes	No	Yes	Yes	Yes	Yes	No	Yes	Yes	Yes	Yes
7. Are costs and outcomes adjusted for differential timing?	Yes	No	Not Applicable	Not Applicable	No	Yes	No	No	Not Applicable	Not Applicable	Yes	No
8. Is there an incremental analysis of costs and consequences?	Yes	Yes	Not Applicable	Yes	Yes	Yes	Not Applicable	No	Not Applicable	Not Applicable	Yes	No
9. Were sensitivity analyses conducted to investigate uncertainty in estimates of cost or consequences?	Yes	Yes	No	No	Yes	No	Not Applicable	No	Not Applicable	Not Applicable	Yes	No
10. Do study results include all issues of concern to users?	No	Yes	Yes	Yes	Yes	Yes	Yes	Yes	Yes	No	Yes	Yes
11. Are the results generalizable to the setting of interest in the review?	Yes	Yes	No	Yes	Yes	No	Yes	Yes	Yes	Yes	Yes	Yes
Score	10	9	2	9	10	9	6	5	6	4	11	8
